# Supplementary material for: Terpene Synthases in Rice Pan-Genome and Their Responses to Chilo suppressalis Larvae Infesting
Source: Front Plant Sci. 2022 May 20;13:905982. doi: 10.3389/fpls.2022.905982 (PMC9164016; doi:10.3389/fpls.2022.905982)
Supplement: Supplementary file 1 [file Table_1.XLSX]

## Sheet: Supplementary Table S1
Supplementary Table S1 OsTPSs identified in gene-based pan-genome.
Name	Gene_id	Function	Reference
TPS1	LOC_Os04g27400
TPS2	LOC_Os04g52240	Synthesize kaurene synthase (KS), which catalyzes the early steps of the GA biosynthetic pathway and plays an important role in the growth and development of rice.	1. Daisuke Tezuka;Akira Ito;Wataru Mitsuhashi;Tomonobu Toyomasu;Ryozo Imai,The rice ent-KAURENE SYNTHASE LIKE 2 encodes a functional ent-beyerene synthase, Biochemical and Biophysical Research Communications, 2015, 460(3): 766-771. 2. S. H. Ji;M. A. Gururani;J. W. Lee;B.-O. Ahn;S.-C. Chun, Isolation and characterisation of a dwarf rice mutant exhibiting defective gibberellins biosynthesis, Plant …
TPS3	LOC_Os03g24690
TPS4	LOC_Os03g22620
TPS5	LOC_Os04g27430
TPS6	LOC_Os04g52230	Synthesize ent-kaurene synthase (KS), which catalyzes the second step of the GA biosynthetic pathway and is related to the growth and development of the aerial parts of rice.	1. Marcia Margis-Pinheiro;Xue-Rong Zhou;Qian-Hao Zhu;Elizabeth S. Dennis;Narayana M. Upadhyaya, Isolation and characterization of a Ds-tagged rice (Oryza sativa L.) GA-responsive dwarf mutant defective in an early step of the gibberellin biosynthesis pathway, Plant Cell Reports, 2005, 23(12): 819-833. 2. Tomoaki Sakamoto;Koutarou Miura;Hironori Itoh;Tomoko Tatsumi;Miyako Ueguchi-Tanaka;Kanako Ish…
TPS7	LOC_Os08g07100
TPS8	LOC_Os04g10060	Synthesis of 9β-pimara-7,15-diene synthase with syn-pimara-7,15-diene as a specific substrate and is an important regulator that controls the synthesis of defense compounds such as phytoalexin and allelochemical.	1. Chan-Ho Park;Songbiao Chen;Gautam Shirsekar;Bo Zhou;Chang Hyun Khang;Pattavipha Songkumarn;Ahmed J. Afzal;Yuese Ning;Ruyi Wang;Maria Bellizzi;Barbara Valent;Guo-Liang Wang, The Magnaporthe oryzae Effector AvrPiz-t Targets the RING E3 Ubiquitin Ligase APIP6 to Suppress Pathogen-Associated Molecular Pattern–Triggered Immunity in Rice, The Plant Cell, 2012, 24(11): 4748-4762. 2. Meimei Xu;Rita Ga…
TPS9	LOC_Os03g24760
TPS10	LOC_Os05g24500
TPS11	LOC_Os04g09900	Synthesizes syn-copalyl diphosphate synthase (syn-CDP), mediates the conversion of geranylgeranyl diphosphate (GGDP) to syn-CDP, and is involved in the production of phytohormones momilactones A, B and oryzalexin S.	1. Meimei Xu;Rita Galhano;Philipp Wiemann;Emilio Bueno;Mollie Tiernan;William Wu;Ill-Min Chung;Jonathan Gershenzon;Bettina Tudzynski;Ane Sesma;Reuben J. Peters, Genetic evidence for natural product-mediated plant–plant allelopathy in rice (Oryza sativa), New Phytologist, 2012, 193(3): 570-575. 2. Tomonobu TOYOMASU;Takuma KAGAHARA;Yuko HIROSE;Masami USUI;Shiho ABE;Kazunori OKADA;Jinichiro KOGA;Wat…
TPS12	LOC_Os03g31430
TPS13	LOC_Os02g36210	Synthesizes Ent-copalyl diphosphate synthase (ent-CDP), which mediates the conversion of geranyl geranyl diphosphate (GGDP) to ent-CDP, and participates in the biosynthesis of oryzalexins A-F and phytocassanes A-E in rice.	1. Tomonobu TOYOMASU;Takuma KAGAHARA;Yuko HIROSE;Masami USUI;Shiho ABE;Kazunori OKADA;Jinichiro KOGA;Wataru MITSUHASHI;Hisakazu YAMANE, Cloning and Characterization of cDNAs Encoding ent-Copalyl Diphosphate Synthases in Wheat: Insight into the Evolution of Rice Phytoalexin Biosynthetic Genes, Bioscience, Biotechnology, and Biochemistry, 2009, 73(3): 772-775. 2. Kazuko Otomo;Hiromichi Kenmoku;Hide…
TPS14	LOC_Os02g36264	Responsible for the conversion of ent-copalyl diphosphate to ent-kaur-15-ene.	1. Yuri KANNO;Kazuko OTOMO;Hiromichi KENMOKU;Wataru MITSUHASHI;Hisakazu YAMANE;Hideaki OIKAWA;Hiroaki TOSHIMA;Makoto MATSUOKA;Takeshi SASSA;Tomonobu TOYOMASU, Characterization of a Rice Gene Family Encoding Type-A Diterpene Cyclases, Bioscience, Biotechnology, and Biochemistry, 2006, 70(7): 1702-1710. 2. Marcia Margis-Pinheiro;Xue-Rong Zhou;Qian-Hao Zhu;Elizabeth S. Dennis;Narayana M. Upadhyaya, …
TPS15	LOC_Os04g27190
TPS16	LOC_Os02g26014
TPS17	LOC_Os11g28530	Synthesizes stemodene synthase which catalyzes a key step in the biosynthesis of the stemodene family of diterpenoids, converting syn-copalyl diphosphate to stemod-13(17)-ene. Some diterpenoids have antiviral activity in plants.	Dana Morrone;Yinghua Jin;Meimei Xu;Suh-Yeon Choi;Robert M. Coates;Reuben J. Peters, An unexpected diterpene cyclase from rice: Functional identification of a stemodene synthase, Archives of Biochemistry and Biophysics, 2006, 448(1-2): 133-140.
TPS18	LOC_Os04g27540
TPS19	LOC_Os04g27720
TPS20	LOC_Os04g27670
TPS21	LOC_Os12g30824
TPS22	LOC_Os02g02930
TPS23	LOC_Os04g27070
TPS24	LOC_Os04g27790	Encodes a jasmonate-responsive monoterpene synthase that produces an antibacterial γ-terpinene against rice pathogen.	Kayo Yoshitomi;Shiduku Taniguchi;Keiichiro Tanaka;Yuya Uji;Kazuya Akimitsu;Kenji Gomi, Rice terpene synthase 24 (OsTPS24) encodes a jasmonate-responsive monoterpene synthase that produces an antibacterial γ-terpinene against rice pathogen, Journal of Plant Physiology, 2016, 191: 120-126.
TPS25	LOC_Os05g16980
TPS26	LOC_Os08g07080
TPS27	LOC_Os04g27760
TPS28	LOC_Os03g24640
TPS29	LOC_Os02g17780	Encodes Ent-copalyl diphosphate synthase (ent-CDP), catalyzes the conversion of geranyl geranyl diphosphate (GGDP) to ent-CDP, and is involved in the biosynthesis of gibberellin.	1. Tomonobu TOYOMASU;Takuma KAGAHARA;Yuko HIROSE;Masami USUI;Shiho ABE;Kazunori OKADA;Jinichiro KOGA;Wataru MITSUHASHI;Hisakazu YAMANE, Cloning and Characterization of cDNAs Encoding ent-Copalyl Diphosphate Synthases in Wheat: Insight into the Evolution of Rice Phytoalexin Biosynthetic Genes, Bioscience, Biotechnology, and Biochemistry, 2009, 73(3): 772-775. 2. Kazuko Otomo;Hiromichi Kenmoku;Hide…
TPS30	LOC_Os04g26980
TPS31	LOC_Os08g07120
TPS32	LOC_Os04g26960
TPS33	LOC_Os08g04500	Synthesizes (E)-β-caryophyllene synthase and catalyzes the formation of volatile sesquiterpenes, which plays a role in the indirect defense of rice plants.	Ai-Xia Cheng;Cai-Yu Xiang;Jian-Xu Li;Chang-Qing Yang;Wen-Li Hu;Ling-Jian Wang;Yong-Gen Lou;Xiao-Ya Chen, The rice (E)-β-caryophyllene synthase (OsTPS3) accounts for the major inducible volatile sesquiterpenes, Phytochemistry, 2007, 68(12): 1632-1641.
TPS34	LOC_Os03g24680
TPS35	LOC_Os07g11790	Encodes ent-casbene synthase.	1. Jin Liang;Qinqin Shen;Liping Wang;Jiang Liu;Jingye Fu;Le Zhao;Meimei Xu;Reuben J. Peters;Qiang Wang, Rice contains a biosynthetic gene cluster associated with production of the casbane-type diterpenoid phytoalexin ent-10-oxodepressin, New Phytologist, 2021, 231(1): 85-93. 2. Chuansong Zhan;Long Lei;Zixin Liu;Shen Zhou;Chenkun Yang;Xitong Zhu;Hao Guo;Feng Zhang;Meng Peng;Meng Zhang;Yufei Li;Zix…
TPS36	LOC_Os03g22634
TPS37	LOC_Os04g01810
TPS38	LOC_Os02g36140	Synthesizes ent-cassa-12,15-diene synthase and play a role in the biosynthesis of diterpenoid antitoxins.	1. Marcia Margis-Pinheiro;Xue-Rong Zhou;Qian-Hao Zhu;Elizabeth S. Dennis;Narayana M. Upadhyaya, Isolation and characterization of a Ds-tagged rice (Oryza sativa L.) GA-responsive dwarf mutant defective in an early step of the gibberellin biosynthesis pathway, Plant Cell Reports, 2005, 23(12): 819-833. 2. Eun-Min Cho;Atsushi Okada;Hiromichi Kenmoku;Kazuko Otomo;Tomonobu Toyomasu;Wataru Mitsuhashi;…
TPS39	LOC_Os04g52210
TPS40	LOC_Os01g42610
TPS41	LOC_Os04g27340
TPS42	Os02428G0508429500
TPS43	LOC_Os10g34790
TPS44	LOC_Os01g23530
TPS45	LOC_Os02g36220	Encodes ent-kaurene synthase and converts ent-copalyl diphosphate to ent-pimara-8(14),15-diene.	1. Yuri KANNO;Kazuko OTOMO;Hiromichi KENMOKU;Wataru MITSUHASHI;Hisakazu YAMANE;Hideaki OIKAWA;Hiroaki TOSHIMA;Makoto MATSUOKA;Takeshi SASSA;Tomonobu TOYOMASU, Characterization of a Rice Gene Family Encoding Type-A Diterpene Cyclases, Bioscience, Biotechnology, and Biochemistry, 2006, 70(7): 1702-1710. 2. Marcia Margis-Pinheiro;Xue-Rong Zhou;Qian-Hao Zhu;Elizabeth S. Dennis;Narayana M. Upadhyaya, …
