# Supplementary material for: Terpene Synthases in Rice Pan-Genome and Their Responses to Chilo suppressalis Larvae Infesting
Source: Front Plant Sci. 2022 May 20;13:905982. doi: 10.3389/fpls.2022.905982 (PMC9164016; doi:10.3389/fpls.2022.905982)
Supplement: Supplementary file 2 [file Table_2.XLSX]

## Sheet: Supplement Table S2
Supplementary Table S2 SVs related with TPS gene family.
SV_ID	SV type map to MSU	TPS	Location	Assemblely
SV101311	Deletion	TPS1	Contain	N22
SV101354	Deletion	TPS1	2Kbp downstream	LJ|lemont
SV101358	Insertion	TPS1	2Kbp upstream	DHX2
SV106670	Insertion	TPS2	Intron	G46|CN1|DG|IR64|LJ|J4155|G8|S548|WSSM|YX1|Y58S|D62|TM|TUMBA|II32|Y3551
SV81936	Deletion	TPS3	2Kbp upstream	G630|DG|R527|G46|FH838|FS32|CN1|IR64|9311|J4155|G8|N22|S548|WSSM|YX1|Y58S|D62|TM|R498|TUMBA|Y3551|II32
SV101364	Deletion	TPS5	Coding region	G630|02428|LJ
SV101368	Deletion	TPS5	Coding region	lemont
SV101371	Insertion	TPS5	Intron	N22
SV101372	Insertion	TPS5	2Kbp upstream	G630|02428|LJ|lemont
SV101374	Insertion	TPS5	2Kbp upstream	Basmati1
SV95734	Insertion	TPS8	2Kbp downstream	J4155
SV95735	Insertion	TPS8	Intron	FS32|G8|N22|G46|YX1|TM|G630|DG|R498|IR64|II32|FH838
SV81954	Deletion	TPS9	Contain	TM
SV81955	Deletion	TPS9	Contain	CG14
SV81956	Deletion	TPS9	Contain	J4155|G8|N22|S548|WSSM|YX1|Y58S|R527|IR64|Y3551|II32|FH838|D62|TUMBA
SV81957	Deletion	TPS9	Contain	G46
SV81958	Deletion	TPS9	Contain	FS32|9311|G630|R498|CN1|DG
SV81959	Translocation	TPS9	2Kbp downstream	DG
SV113955	Insertion	TPS10	Intron	Kosh|ZH11
SV113956	Insertion	TPS10	Intron	G8
SV113957	Deletion	TPS10	Intron	LJ|NAMROO
SV113958	Insertion	TPS10	Intron	LJ
SV113960	Insertion	TPS10	Intron	DHX2
SV113961	Insertion	TPS10	Intron	NAMROO
SV113962	Insertion	TPS10	Intron	lemont
SV95653	Insertion	TPS11	2Kbp upstream	G630|TUMBA|S548|FH838
SV95654	Insertion	TPS11	2Kbp upstream	2428
SV95655	Deletion	TPS11	2Kbp upstream	R527|02428|Y3551|LJ|TUMBA|FH838|S548|G630
SV95656	Insertion	TPS11	2Kbp upstream	LJ|lemont
SV95657	Deletion	TPS11	2Kbp upstream	lemont
SV95659	Deletion	TPS11	2Kbp upstream	Basmati1|G46
SV95661	Deletion	TPS11	2Kbp upstream	J4155|ZH11|DHX2|Kosh|NAMROO
SV95662	Translocation	TPS11	2Kbp upstream	lemont|G46|Basmati1
SV95663	Insertion	TPS11	2Kbp upstream	DHX2|J4155|Kosh|ZH11|NAMROO
SV95664	Deletion	TPS11	Intron	FS32|G8|G46|YX1|CN1|TM|G630|DG|R498|IR64|02428|II32|FH838|R527|S548|Y3551
SV95667	Translocation	TPS11	2Kbp downstream	CN1|G630|R498|IR64|WSSM|YX1
SV71625	Insertion	TPS13	2Kbp upstream	FS32|G46|CN1|DG|IR64|FH838|9311|J4155|G8|N22|YX1|Y58S|D62|G630|R498|TUMBA|R527|02428|Y3551|II32
SV71627	Insertion	TPS13	Intron	S548|WSSM|YX1
SV71628	Insertion	TPS13	Intron	Basmati1|NAMROO|lemont
SV71629	Insertion	TPS13	2Kbp downstream	R527
SV71630	Insertion	TPS13	2Kbp downstream	Basmati1|NAMROO|lemont
SV71631	Deletion	TPS13	2Kbp downstream	Basmati1|NAMROO|lemont
SV71652	Deletion	TPS14	2Kbp downstream	TM
SV71657	Translocation	TPS14	Intron	CG14
SV71658	Deletion	TPS14	Intron	J4155|02428|Y58S|CN1|D62|DG|II32
SV71659	Insertion	TPS14	Intron	TM
SV71660	Deletion	TPS14	Intron	TM
SV71662	Insertion	TPS14	Intron	FS32|G46|CN1|DG|IR64|FH838|9311|J4155|WSSM|S548|G8|N22|YX1|Y58S|D62|G630|R498|R527|TUMBA|02428|Y3551|II32
SV71663	Deletion	TPS14	Intron	FS32|G46|DG|IR64|FH838|J4155|G8|S548|WSSM|YX1|G630|D62|R498|R527|TUMBA|02428|II32
SV71665	Translocation	TPS14	Intron	FS32|G46|DG|IR64|FH838|J4155|G8|S548|WSSM|YX1|G630|D62|R498|R527|TUMBA|02428|II32
SV101307	Deletion	TPS15	Coding region	N22
SV101308	Deletion	TPS15	Contain	Basmati1
SV101310	Insertion	TPS15	Intron	WSSM|YX1
SV101311	Deletion	TPS15	Coding region	N22
SV69023	Deletion	TPS16	Contain	CG14
SV69035	Insertion	TPS16	2Kbp downstream	FS32|G46|CN1|DG|IR64|9311|J4155|WSSM|G8|S548|YX1|Y58S|D62|TM|R527|TUMBA|R498|Y3551|II32
SV69036	Insertion	TPS16	2Kbp downstream	N22
SV38264	Deletion	TPS17	Coding region	Basmati1|LJ
SV38309	Deletion	TPS17	Coding region	9311|N22|lemont|Y58S|G630|R498|TUMBA|FH838
SV38311	Translocation	TPS17	2Kbp downstream	FS32|J4155|G8|S548|WSSM|G46|TM|DG|R527|IR64|Y3551|II32
SV38312	Deletion	TPS17	Coding region	FS32|J4155|G8|S548|WSSM|G46|TM|DG|R527|IR64|Y3551|II32
SV38313	Insertion	TPS17	2Kbp upstream	lemont
SV101393	Deletion	TPS18	2Kbp downstream	02428|N22|lemont
SV101394	Deletion	TPS18	Contain	G630
SV101410	Deletion	TPS18	2Kbp downstream	LJ
SV101411	Insertion	TPS18	Intron	N22
SV101412	Deletion	TPS18	Coding region	N22|02428
SV101413	Insertion	TPS18	Intron	2428
SV101415	Deletion	TPS18	Intron	LJ
SV101416	Insertion	TPS18	Intron	02428|N22|LJ|lemont
SV101446	Translocation	TPS19	2Kbp upstream	CG14
SV101420	Deletion	TPS20	Coding region	lemont|G630|02428|N22|LJ
SV101424	Deletion	TPS20	Contain	Basmati1
SV58221	Deletion	TPS21	2Kbp downstream	TUMBA|G46|DG
SV58226	Deletion	TPS21	2Kbp downstream	FS32|9311|Basmati1|G8|N22|YX1|G630|TM|D62|R527|IR64|II32|Y3551|FH838
SV58228	Deletion	TPS21	2Kbp downstream	J4155|CN1|Y58S
SV58230	Insertion	TPS21	Intron	DHX2|Kosh
SV58231	Insertion	TPS21	Intron	ZH11
SV58232	Insertion	TPS21	Intron	R527
SV58233	Deletion	TPS21	Coding region	R527|FS32|G46|lemont|CN1|DG|IR64|LJ|FH838|KY131|9311|Basmati1|J4155|WSSM|S548|G8|YX1|Y58S|G630|D62|TM|R498|TUMBA|II32|Y3551
SV58234	Insertion	TPS21	Intron	FS32|G46|DG|IR64|FH838|9311|WSSM|S548|G8|YX1|TM|D62|G630|TUMBA|R498|II32|Y3551
SV58235	Insertion	TPS21	Intron	lemont|CN1|LJ|KY131|J4155|Y58S
SV58236	Insertion	TPS21	Intron	Basmati1
SV58239	Insertion	TPS21	Intron	CN1|KY131|J4155|LJ|lemont|Y58S
SV58240	Insertion	TPS21	Intron	Basmati1
SV58241	Deletion	TPS21	Coding region	Y58S|G630|FS32|II32
SV58242	Insertion	TPS21	Intron	N22|NAMROO
SV58243	Insertion	TPS21	Intron	FS32|IR64|FH838|9311|WSSM|G8|S548|YX1|G630|D62|TM|R498|R527|II32|Y3551
SV58244	Insertion	TPS21	Intron	G46|DG|TUMBA
SV58245	Deletion	TPS21	Coding region	Basmati1|CN1|KY131|J4155|LJ|lemont|N22|9311|G8|S548|WSSM|G46|YX1|D62|DG|R498|R527|TUMBA|IR64|Y3551|FH838
SV58246	Deletion	TPS21	Coding region	NAMROO|TM
SV63460	Insertion	TPS22	Intron	G630|TM|R527|N22|Y3551|FH838
SV101461	Deletion	TPS24	Contain	CG14
SV101465	Insertion	TPS24	2Kbp upstream	N22
SV101466	Insertion	TPS24	2Kbp upstream	Basmati1
SV101467	Deletion	TPS24	2Kbp upstream	Basmati1
SV101468	Insertion	TPS24	2Kbp upstream	Basmati1
SV101469	Insertion	TPS24	Intron	N22
SV101470	Insertion	TPS24	2Kbp downstream	TM
SV101471	Insertion	TPS24	2Kbp downstream	lemont
SV101472	Insertion	TPS24	2Kbp downstream	Basmati1
SV112487	Insertion	TPS25	2Kbp upstream	TM|N22
SV101457	Insertion	TPS27	Coding region	lemont
SV81909	Deletion	TPS28	2Kbp upstream	G630|9311|R498|R527|S548|YX1|N22
SV81919	Insertion	TPS28	2Kbp upstream	FS32|G8|G46|Y58S|CN1|TM|DG|IR64|Y3551|FH838
SV81920	Deletion	TPS28	2Kbp upstream	FS32|G8|G46|Y58S|CN1|TM|DG|IR64|Y3551|FH838
SV81921	Insertion	TPS28	2Kbp upstream	Basmati1|LJ
SV81922	Insertion	TPS28	2Kbp upstream	lemont
SV81923	Deletion	TPS28	Coding region	FS32|N22|G46|YX1|TM|D62|R527|TUMBA|DG|IR64|II32|S548
SV81924	Insertion	TPS28	Coding region	FS32|9311|J4155|G8|S548|WSSM|CN1|DG|R498|TUMBA|II32|Y3551
SV81925	Insertion	TPS28	Coding region	YX1|D62
SV67303	Insertion	TPS29	Intron	FS32|G46|CN1|DG|IR64|9311|Basmati1|J4155|WSSM|G8|S548|YX1|Y58S|D62|TM|R527|R498|TUMBA|Y3551|II32
SV67304	Insertion	TPS29	2Kbp upstream	R498|TUMBA|Y3551
SV67305	Insertion	TPS29	2Kbp upstream	9311
SV67306	Deletion	TPS29	2Kbp upstream	S548
SV147821	Insertion	TPS31	2Kbp upstream	Basmati1
SV147823	Insertion	TPS31	2Kbp upstream	FS32|CN1|J4155|Y3551
SV147824	Insertion	TPS31	2Kbp upstream	lemont
SV147825	Insertion	TPS31	2Kbp upstream	IR64|FH838|WSSM|S548|G8|Y58S|TUMBA|R498|R527|02428
SV147826	Insertion	TPS31	2Kbp upstream	9311
SV147827	Insertion	TPS31	2Kbp upstream	N22|D62|TM|II32
SV147828	Insertion	TPS31	2Kbp upstream	G630
SV147829	Insertion	TPS31	2Kbp upstream	Basmati1
SV147830	Deletion	TPS31	2Kbp upstream	Basmati1
SV147831	Insertion	TPS31	2Kbp upstream	DG
SV147832	Insertion	TPS31	2Kbp upstream	G46
SV147833	Insertion	TPS31	2Kbp upstream	NAMROO
SV147835	Insertion	TPS31	Coding region	CN1|D62|DG|II32
SV147836	Deletion	TPS31	2Kbp downstream	FS32|9311|Basmati1|J4155|N22|G46|YX1|CN1|D62|TM|DG|TUMBA|II32
SV147838	Translocation	TPS31	2Kbp downstream	WSSM
SV101235	Insertion	TPS32	2Kbp upstream	Basmati1
SV101236	Insertion	TPS32	2Kbp upstream	IR64|N22
SV101237	Insertion	TPS32	Intron	IR64|N22
SV101241	Insertion	TPS32	Intron	Basmati1|N22
SV101243	Insertion	TPS32	2Kbp downstream	FS32|NAMROO|G46|lemont|CN1|DHX2|DG|ZH11|LJ|FH838|9311|J4155|WSSM|S548|G8|YX1|Y58S|G630|D62|TM|R498|R527|TUMBA|Kosh|02428|II32
SV135601	Deletion	TPS35	Contain	Y58S
SV135603	Deletion	TPS35	Contain	CG14
SV135610	Deletion	TPS35	Contain	J4155
SV135611	Deletion	TPS35	Contain	Basmati1
SV135618	Deletion	TPS35	Contain	TM|D62|R498|TUMBA
SV135619	Deletion	TPS35	Contain	FS32|9311|Y3551
SV135620	Deletion	TPS35	Contain	IR64|DG|R527|II32|G46|G630
SV135621	Deletion	TPS35	Contain	CN1
SV135622	Deletion	TPS35	Contain	G8|S548|WSSM|YX1
SV135625	Deletion	TPS35	Contain	N22
SV81449	Insertion	TPS36	Intron	II32
SV81450	Insertion	TPS36	Intron	lemont
SV81451	Insertion	TPS36	Intron	Y58S
SV81452	Insertion	TPS36	Intron	J4155|R498|IR64|YX1
SV81453	Insertion	TPS36	Intron	Y3551|FH838
SV81454	Insertion	TPS36	Intron	FS32|G46|CN1
SV81455	Insertion	TPS36	Intron	9311|G630|R527|DG
SV81456	Insertion	TPS36	Intron	S548|WSSM
SV81457	Insertion	TPS36	Intron	NAMROO
SV81458	Insertion	TPS36	Intron	D62|TM
SV81459	Insertion	TPS36	Intron	KY131|N22
SV81460	Insertion	TPS36	Intron	2428
SV81461	Insertion	TPS36	Intron	LJ
SV81462	Insertion	TPS36	Intron	Basmati1
SV91795	Deletion	TPS37	2Kbp downstream	lemont
SV91796	Insertion	TPS37	2Kbp downstream	R527|LJ
SV91797	Insertion	TPS37	2Kbp downstream	Kosh
SV91798	Insertion	TPS37	2Kbp downstream	NAMROO
SV91799	Insertion	TPS37	2Kbp downstream	D62|9311|G46
SV91800	Insertion	TPS37	2Kbp downstream	DG|FH838
SV91801	Insertion	TPS37	2Kbp downstream	Y3551
SV91802	Insertion	TPS37	2Kbp downstream	R498
SV91803	Insertion	TPS37	2Kbp downstream	S548
SV91804	Insertion	TPS37	2Kbp downstream	Basmati1
SV91805	Deletion	TPS37	2Kbp downstream	Basmati1
SV91806	Insertion	TPS37	2Kbp downstream	N22
SV91807	Deletion	TPS37	2Kbp downstream	N22|WSSM|Basmati1
SV71585	Translocation	TPS38	2Kbp upstream	R527
SV71586	Insertion	TPS38	Intron	KY131
SV71587	Insertion	TPS38	Intron	Basmati1
SV106659	Insertion	TPS39	Intron	9311|S548|Y3551
SV106660	Insertion	TPS39	Intron	WSSM|D62
SV106661	Insertion	TPS39	Intron	G8|G46|IR64|II32
SV106662	Insertion	TPS39	Intron	YX1|TM|TUMBA
SV106663	Deletion	TPS39	Intron	WSSM|Y3551|G8|S548|9311
SV106664	Deletion	TPS39	Coding region	D62|G46
SV106666	Insertion	TPS39	2Kbp downstream	LJ
SV106667	Insertion	TPS39	2Kbp downstream	Y58S
SV101311	Deletion	TPS41	Contain	N22
SV101339	Insertion	TPS41	2Kbp upstream	Basmati1
SV28905	Deletion	TPS43	2Kbp downstream	9311
SV6052	Deletion	TPS44	Coding region	G46|FS32|J4155
SV6053	Insertion	TPS44	Intron	FS32|J4155|G46
SV6054	Deletion	TPS44	2Kbp downstream	FS32|J4155|G46
SV71631	Deletion	TPS45	2Kbp downstream	Basmati1|NAMROO|lemont
SV71633	Insertion	TPS45	2Kbp downstream	Basmati1|NAMROO|lemont
SV71634	Insertion	TPS45	Intron	FS32|G46|CN1|DG|IR64|FH838|9311|J4155|G8|N22|Y58S|D62|G630|TUMBA|R498|R527|02428|II32
SV71635	Insertion	TPS45	Intron	WSSM
SV71636	Deletion	TPS45	Intron	R527
SV71637	Insertion	TPS45	Intron	DHX2
SV71638	Insertion	TPS45	Intron	Basmati1|lemont
SV71639	Insertion	TPS45	Intron	NAMROO
SV71640	Insertion	TPS45	Intron	R527
SV71641	Insertion	TPS45	2Kbp upstream	Basmati1|NAMROO|lemont
