# Supplementary material for: Terpene Synthases in Rice Pan-Genome and Their Responses to Chilo suppressalis Larvae Infesting
Source: Front Plant Sci. 2022 May 20;13:905982. doi: 10.3389/fpls.2022.905982 (PMC9164016; doi:10.3389/fpls.2022.905982)
Supplement: Supplementary file 3 [file Table_3.XLSX]

## Sheet: Supplementary Table S3
Supplementary Table S3 CNVs related with TPS gene family.
Gene name	02428	9311	Basmati1	CG14	CN1	D62	DG	DHX2	FH838	FS32	G46	G8	G630	II32	IR64	J4155	KY131	lemont	LJ	MSU	N22	NAMROO	Y3551	R498	R527	S548	TM	TUMBA	WSSM	Y58S	Kosh	YX1	ZH11
TPS1	1	1	2	2	1	1	1	1	1	1	1	1	1	1	1	1	1	1	1	1	2	1	1	1	1	1	1	1	1	1	1	1	1
TPS3	1	1	1	0	1	1	1	1	1	1	1	1	1	1	1	1	1	1	1	1	1	1	1	1	1	1	1	1	1	1	1	1	1
TPS7	1	1	1	1	1	1	1	1	1	1	1	1	1	1	1	1	1	1	1	1	2	1	1	1	1	1	1	1	1	1	1	2	1
TPS15	2	2	1	1	2	2	2	2	2	2	2	2	2	2	2	2	2	2	2	2	2	2	2	2	2	2	2	2	2	2	2	2	2
TPS17	1	1	0	0	1	1	1	1	1	1	1	1	1	1	1	1	1	1	0	1	1	1	1	1	1	1	1	1	1	1	1	1	1
TPS18	1	1	1	1	1	1	1	1	1	1	1	1	0	1	1	1	1	1	1	1	1	1	1	1	1	1	1	1	1	1	1	1	1
TPS20	0	1	0	0	1	1	1	1	1	1	1	1	0	1	1	1	1	0	0	1	0	1	1	1	1	1	1	1	1	1	1	1	1
TPS24	1	1	1	0	1	1	1	1	1	1	1	1	1	1	1	1	1	1	2	1	1	1	1	1	1	1	1	1	1	1	1	1	1
TPS27	1	1	1	0	1	1	1	1	1	1	1	1	1	1	1	1	1	2	2	1	1	1	1	1	1	1	1	1	1	1	1	1	1
TPS35	1	0	0	0	0	0	0	1	1	0	0	0	0	0	0	0	1	1	1	1	0	1	0	0	0	0	0	0	0	0	1	0	1
TPS39	1	1	1	1	1	1	1	1	1	1	1	1	1	1	1	1	1	1	1	1	1	1	1	1	1	1	1	1	1	1	1	2	1
TPS45	1	1	2	2	1	1	1	2	1	1	1	1	1	1	1	1	2	2	2	2	1	2	1	1	1	2	2	1	2	1	2	2	2
