# Supplementary material for: Terpene Synthases in Rice Pan-Genome and Their Responses to Chilo suppressalis Larvae Infesting
Source: Front Plant Sci. 2022 May 20;13:905982. doi: 10.3389/fpls.2022.905982 (PMC9164016; doi:10.3389/fpls.2022.905982)
Supplement: Supplementary file 4 [file Table_4.XLSX]

## Sheet: Supplementary Table S4
Supplementary Table S4 The expression level of OsTPSs which significant altered by SV.
SV_ID	TPS	Average FPKM of genes with SV	Average FPKM of genes without SV	Location	P-value	r2	Tissue
SV69035	TPS16	0.246147	0.963235	2Kbp downstream	2.34e-05	0.490399	root
SV69035	TPS16	0.132604	0.272563	2Kbp downstream	0.00431705	0.256224	shoot
SV58228	TPS21	0.824054	0.0317274	2Kbp downstream	0.00395092	0.268921	root
SV147827	TPS31	0.0267213	0.00153201	2Kbp upstream	0.00169507	0.300967	shoot
SV101393	TPS18	0.0268093	0	2Kbp downstream	0.00172404	0.309524	root
