# Supplementary material for: Terpene Synthases in Rice Pan-Genome and Their Responses to Chilo suppressalis Larvae Infesting
Source: Front Plant Sci. 2022 May 20;13:905982. doi: 10.3389/fpls.2022.905982 (PMC9164016; doi:10.3389/fpls.2022.905982)
Supplement: Supplementary file 5 [file Table_5.XLSX]

## Sheet: Supplementary Table S5
Supplementary Table S5 The expression level of OsTPSs which significant altered by CNV.
MSU_ID	CNV	Corresponding FPKM	p-value	r2
TPS27	1;1;1;0;1;1;1;1;1;1;1;1;1;1;1;1;1;2;2;1;1;1;1;1;1;1;1;1;1;1;1	0;0;0;1.18169;0;0;0;0;0;0;0.0337179;0;0;0;0.219372;0;0;0;0;;0;0;0;0;0;0;0;0;0;0;0	0.000361971	0.370046
TPS39	1;1;1;1;1;1;1;1;1;1;1;1;1;1;1;1;1;1;1;1;1;1;1;1;1;1;1;1;1;1;2	0.0798333;10.8304;0.0181119;0.0636061;13.7172;9.98271;7.23837;0.0906899;0.513232;0.0847745;4.17225;11.7396;0.0159922;10.409;6.19388;0.0212544;0;0.0716662;0.948168;;1.65596;5.46254;;0.122438;10.3587;4.83353;2.08633;8.74375;5.31196;0.058505;21.8627	0.00070135	0.351472
