# Supplementary material for: Terpene Synthases in Rice Pan-Genome and Their Responses to Chilo suppressalis Larvae Infesting
Source: Front Plant Sci. 2022 May 20;13:905982. doi: 10.3389/fpls.2022.905982 (PMC9164016; doi:10.3389/fpls.2022.905982)
Supplement: Supplementary file 6 [file Table_6.XLSX]

## Sheet: Supplementary Table S6
Supplementary Table S6 Collinear block information of OsTPSs in 33 accessions.
Gene name	MSU	02428	9311	Basmati1	CG14	CN1	D62	DG	DHX2	FH838	FS32	G46	G8	G630	II32	IR64	J4155	KY131	Lemont	LJ	N22	NamRoo	Y3551	R498	R527	S548	TM	Tumba	WSSM	Y58S	Kosh	YX1	ZH11
TPS1	LOC_Os04g27400	Os02428G0406680200	Os9311G0407698600	OsBasmati1G0415361800|OsBasmati1G0415352200|OsBasmati1G0415361600	OsCG14G0406205800|OsCG14G0406206000|OsCG14G0406202600	OsCN1G0412951400	OsD62G0414706600	OsDGG0407466000|OsDGG0407469200	OsDHX2G0407928800	OsFH838G0410374600	OsFS32G0407437000	OsG46G0407417800	OsG8G0407440800	OsG630G0406600400	OsII32G0414489400	OsIR64G0406551000	OsJ4155G0408182000	OsKY131G0408620400	OsLemontG0406672400	OsLJG0406654200	OsN22G1130829400|OsN22G0410434000|OsN22G1130829200	OsNamRooG0407903800	OsY3551G0407679800	OsR498G0408187800	OsR527G0407906800	OsS548G0418709800	TMG0410576600	OsTumbaG0406584000	OsWSSMG0406611200	OsY58SG0407352800|OsY58SG0407343200	OsKoshG0408031000	OsYX1G0411194200	OsZH11G0407241300
TPS2	LOC_Os04g52240	Os02428G0407616300	Os9311G0408684100	OsBasmati1G0417000300	OsCG14G0407070700	OsCN1G0414492500	OsD62G0416320900	OsDGG0408469100	OsDHX2G0409548900	OsFH838G0412104100	OsFS32G0408451100	OsG46G0408405500	OsG8G0409003100	OsG630G0407525900	OsII32G0416102500	OsIR64G0407482100	OsJ4155G0409804700	OsKY131G0410369300	OsLemontG0407610300	OsLJG0407604100	OsN22G0412186900	OsNamRooG0409493500	OsY3551G0409143300	OsR498G0409265100	OsR527G0409115700	OsS548G0420822300	TMG0412137500	OsTumbaG0407513900	OsWSSMG0407540900	OsY58SG0409330100	OsKoshG0409679900	OsYX1G0412762900	OsZH11G0406286800
TPS3	LOC_Os03g24690	Os02428G0304669900|Os02428G0304670200|Os02428G0304671600	Os9311G0305347200|Os9311G0305343100|Os9311G0305343000|Os9311G0305345200	OsBasmati1G0311154400|OsBasmati1G0311158400|OsBasmati1G0311154100	OsCG14G0304392800|OsCG14G0380000644|OsCG14G0304391400|OsCG14G0304389600	OsCN1G0309972200|OsCN1G0309974200|OsCN1G0309970000	OsD62G0310813800|OsD62G0380000699|OsD62G0310809800|OsD62G0310809900	OsDGG0305129400|OsDGG0305131600|OsDGG0305133600	OsDHX2G0304676600|OsDHX2G0304674900|OsDHX2G0304675200	OsFH838G0306392400|OsFH838G0306396400|OsFH838G0380001201	OsFS32G0380000680|OsFS32G0305127400|OsFS32G0305131200|OsFS32G0305129400|OsFS32G0305130900	OsG46G0305170200|OsG46G0305168000|OsG46G0305172200	OsG8G0304648400|OsG8G0304648500|OsG8G0304650800|OsG8G0304652800	OsG630G0380000831|OsG630G0304630800|OsG630G0304628800|OsG630G0304626400	OsII32G0310565700|OsII32G0310570000|OsII32G0310572600|OsII32G0310565600	OsIR64G0304637400|OsIR64G0304639400|OsIR64G0304635100|OsIR64G0304635000	OsJ4155G0304657800|OsJ4155G0304655500|OsJ4155G0304655400|OsJ4155G0304659800	OsKY131G0303901000|OsKY131G0303905200|OsKY131G0303900700	OsLemontG0304699500|OsLemontG0304699800|OsLemontG0304701200	OsLJG0304694600|OsLJG0304694300|OsLJG0304696000	OsN22G0306676300|OsN22G0306676600|OsN22G0306670400|OsN22G0306674000	OsNamRooG0304675000|OsNamRooG0304673600|OsNamRooG0304673300	OsY3551G0304687200|OsY3551G0304684900|OsY3551G0304689200|OsY3551G0304684800	OsR498G0305993600|OsR498G0363006900|OsR498G0305996000|OsR498G0363007000|OsR498G0305997100	OsR527G0305245400|OsR527G0305246600	OsS548G0313955400|OsS548G0313949200|OsS548G0313952800	TMG0306745200|TMG0306741000|TMG0306741100|TMG0306747800	OsTumbaG0304608000|OsTumbaG0304610400|OsTumbaG0304612400	OsWSSMG0304640000|OsWSSMG0304642400|OsWSSMG0304644400	OsY58SG0304666800|OsY58SG0304671200|OsY58SG0304666900|OsY58SG0304669200	OsKoshG0304665300|OsKoshG0304665600|OsKoshG0304667200	OsYX1G0307049200|OsYX1G0307042500|OsYX1G0307046600|OsYX1G0307042400|OsYX1G0380000703	OsZH11G0304713600|OsZH11G0304711700|OsZH11G0304712000
TPS4	LOC_Os03g22620	Os02428G0304618800	Os9311G0305279000	OsBasmati1G0311015000	OsCG14G0304346600	OsCN1G0309905200	OsD62G0310705200	OsDGG0305068400	OsDHX2G0304620800	OsFH838G0306280000	OsFS32G0305063200	OsG46G0305104200	OsG8G0304593000	OsG630G0304573600	OsII32G0310458600	OsIR64G0304582800	OsJ4155G0304602000	OsKY131G0303759800	OsLemontG0304644000	OsLJG0304635600	OsN22G0306528400	OsNamRooG0304617000	OsY3551G0304633000	OsR498G0305941000	OsR527G0305170600	OsS548G0313821800	TMG0306624200	OsTumbaG0304556000	OsWSSMG0304586600	OsY58SG0304612600	OsKoshG0304609000	OsYX1G0306959200	OsZH11G0304654000
TPS5	LOC_Os04g27430	Os02428G0406680800	Os9311G0407700200	OsBasmati1G0415357800	OsCG14G0406204800	OsCN1G0412956400	OsD62G0414712800	OsDGG0407468000	OsDHX2G0407934000	OsFH838G0410380800	OsFS32G0407438800	OsG46G0407419600	OsG8G0407446000	OsG630G0406601200	OsII32G0414494800	OsIR64G0406552600	OsJ4155G0408187600	OsKY131G0408626400	OsLemontG0406673400	OsLJG0406655400	OsN22G0410437200	OsNamRooG0407909200	OsY3551G0407685400	OsR498G0408192000	OsR527G0407909400	OsS548G0418718600	TMG0410582000	OsTumbaG0406585400	OsWSSMG0406612800	OsY58SG0407348800	OsKoshG0408036600	OsYX1G0411199600	OsZH11G0407239700
TPS6	LOC_Os04g52230	-	Os9311G0408683900|Os9311G0408683700	OsBasmati1G0416999900	OsCG14G0407070500	OsCN1G0414491700|OsCN1G0414487900	OsD62G0416320700	OsDGG0408468300|OsDGG0408468900	-	OsFH838G0412103700	OsFS32G0408450900	OsG46G0408403900|OsG46G0408405300	OsG8G0409000900|OsG8G0409002100|OsG8G0409002900	OsG630G0407525700	OsII32G0416101700	OsIR64G0407481300|OsIR64G0407481700	OsJ4155G0409804500	-	-	OsLJG0407603900|OsLJG0407603300	-	OsNamRooG0409493100	OsY3551G0409142500|OsY3551G0409137300	OsR498G0409264900	OsR527G0409115300	OsS548G0420811300|OsS548G0420821300	TMG0412137300|TMG0412136500	OsTumbaG0407513100	OsWSSMG0407539900|OsWSSMG0407540700	OsY58SG0409329900	-	OsYX1G0412761500|OsYX1G0412761300|OsYX1G0822170000|OsYX1G0412757100	-
TPS7	LOC_Os08g07100	Os02428G0813192300	-	-	-	-	-	-	-	OsFH838G0821933100	-	-	OsG8G0817765300	OsG630G0812991900	-	OsIR64G0815553700	-	-	OsLemontG0813230700	-	-	OsNamRooG0820517900	OsY3551G0818592100	OsR498G0815271100	OsR527G0816441700	OsS548G0832841500	-	-	OsWSSMG0813044100	OsY58SG0821181800	-	-	-
TPS8	LOC_Os04g10060	Os02428G0406179200	Os9311G0407103000	OsBasmati1G0414301400	OsCG14G0405798800	OsCN1G0411878800	OsD62G0413686200	OsDGG0406873400	OsDHX2G0406572400	OsFH838G0409242000	OsFS32G0406840400	OsG46G0406866800	OsG8G0406372600	OsG630G0406137400	OsII32G0413413000	OsIR64G0406142000	OsJ4155G0406605200	OsKY131G0407253800	OsLemontG0406199600	OsLJG0406166200	OsN22G0409501800	OsNamRooG0406421200	OsY3551G0406501400	OsR498G0407647400	OsR527G0407218200	OsS548G0417128800	TMG0409528200	OsTumbaG0406134600	OsWSSMG0406147000	OsY58SG0406308400	OsKoshG0406663800	OsYX1G0410610900	OsZH11G0407695100
TPS9	LOC_Os03g24760	Os02428G0304673200	Os9311G0305346100	OsBasmati1G0311164400	OsCG14G0304392100	OsCN1G0309973100	OsD62G0310814900	OsDGG0305132500	OsDHX2G0304678200	OsFH838G0306397700	OsFS32G0305130100	OsG46G0305171300	OsG8G0304651700	OsG630G0304629700	OsII32G0310571300	OsIR64G0304638300	OsJ4155G0304658700	OsKY131G0303910800|OsKY131G0303910600|OsKY131G0303908100	OsLemontG0304702800	OsLJG0304697600	OsN22G0306675300	OsNamRooG0304677000	OsY3551G0304688100	OsR498G0305996700	OsR527G0305245500	OsS548G0313953900	TMG0306746500	OsTumbaG0304611300	OsWSSMG0304643300	OsY58SG0304670100	OsKoshG0304668800	OsYX1G0307047900	OsZH11G0304715200
TPS10	LOC_Os05g24500	Os02428G0508615500	Os9311G0509768300	OsBasmati1G0519112900|OsBasmati1G0518484900	OsCG14G0508496500|OsCG14G0508132700	OsCN1G0516521500	OsD62G0518427900|OsD62G0517804700	OsDGG0510289900	OsDHX2G0511142900|OsDHX2G0511692300	OsFH838G0514177900|OsFH838G0513547100	OsFS32G0511063300	OsG46G0509549100	OsG8G0510537700|OsG8G0511170100	OsG630G0508530300	OsII32G0518214700|OsII32G0517552300	OsIR64G0508504100	OsJ4155G0510941500	OsKY131G0511167900	OsLemontG0508616900	OsLJG0508625100	OsN22G0514036700	OsNamRooG0511112700|OsNamRooG0511668700	OsY3551G0510580900|OsY3551G0511205900	OsR498G0510434500	OsR527G0510612300	OsS548G0523667900	TMG0513578700|TMG0513997300	OsTumbaG0509543300|OsTumbaG0500556100|OsTumbaG0508900500	OsWSSMG0508557500	OsY58SG0511412300|OsY58SG0502383300|OsY58SG0510819900	OsKoshG0511297300|OsKoshG0511847700	OsYX1G0514755300|OsYX1G0514136700	OsZH11G0509689700|OsZH11G0509113100
TPS11	LOC_Os04g09900	Os02428G0406173300	Os9311G0407099100	OsBasmati1G0414296100	OsCG14G0405796100	OsCN1G0411869700	OsD62G0413682500	OsDGG0406868900	OsDHX2G0406561900	OsFH838G0409236900	OsFS32G0406835700	OsG46G0406862700	OsG8G0406365300	OsG630G0406133300	OsII32G0413404300	OsIR64G0406137900	OsJ4155G0406591900	OsKY131G0407244900	OsLemontG0406197100	OsLJG0406163700	OsN22G0409495300	OsNamRooG0406410500	OsY3551G0406487500	OsR498G0407643700	OsR527G0407209500	OsS548G0417106500	TMG0409519700	OsTumbaG0406130100	OsWSSMG0406143900	OsY58SG0406301900	OsKoshG0406651700	OsYX1G0410620200	OsZH11G0407697600
TPS12	LOC_Os03g31430	Os02428G0304889600	Os9311G0305592200|Os9311G0305592400	OsBasmati1G0311645400|OsBasmati1G0311645200	OsCG14G0304606000|OsCG14G0304606200	OsCN1G0310217600|OsCN1G0310217800	OsD62G0311244600	OsDGG0305371800|OsDGG0305371600	OsDHX2G0304896000|OsDHX2G0304896200	OsFH838G0306828600	OsFS32G0305373800|OsFS32G0305374000	OsG46G0305416800|OsG46G0305417000	OsG8G0304870200|OsG8G0304870400	OsG630G0304843600|OsG630G0304843400	OsII32G0311007600|OsII32G0311007400	OsIR64G0304853200|OsIR64G0304853400	OsJ4155G0304877600|OsJ4155G0304877800	OsKY131G0304390400	OsLemontG0304914600|OsLemontG0304914400	OsLJG0304908400|OsLJG0304908200	OsN22G0307090000	OsNamRooG0304891800	OsY3551G0304910200|OsY3551G0304910000	OsR498G0306251000|OsR498G0306250800	OsR527G0305537600	OsS548G0314391200|OsS548G0314391400	TMG0307190800|TMG0307191000	OsTumbaG0304829400|OsTumbaG0304829200	OsWSSMG0304860600|OsWSSMG0304860800	OsY58SG0304886200|OsY58SG0304886400	OsKoshG0304884000|OsKoshG0304883800	OsYX1G0307501400|OsYX1G0307501200	OsZH11G0304932600
TPS13	LOC_Os02g36210	Os02428G0202931300	Os9311G0203481900	OsBasmati1G0208300300	OsCG14G0202724300	OsCN1G0207648300	OsD62G0207835700	OsDGG0203339500	OsDHX2G0202938300	OsFH838G0203596900	OsFS32G0203264700	OsG46G0203350500	OsG8G0202892900	OsG630G0202904500	OsII32G0207827100	OsIR64G0202893300	OsJ4155G0202901700	OsKY131G0201886100	OsLemontG0202947300	OsLJG0202958700	OsN22G0203687500	OsNamRooG0202947700	OsY3551G0202930100	OsR498G0204150700	OsR527G0203753100	OsS548G0211102300	TMG0204030300	OsTumbaG0202877900	OsWSSMG0202883700	OsY58SG0202908700	OsKoshG0202933300	OsYX1G0202824300	OsZH11G0202973700
TPS14	LOC_Os02g36264	Os02428G0202933400	Os9311G0203484400	OsBasmati1G0208304800	OsCG14G0202726800	OsCN1G0207652000	OsD62G0207839000	OsDGG0203341800	OsDHX2G0202940600	OsFH838G0203600000	OsFS32G0203267200	OsG46G0203353000	OsG8G0202895000	OsG630G0202906400	OsII32G0207830800	OsIR64G0202895400	OsJ4155G0202903600	OsKY131G0201887200	OsLemontG0202949800	OsLJG0202961000	OsN22G0203691600	OsNamRooG0202950200	OsY3551G0202932000	OsR498G0204152600	OsR527G0203754200	OsS548G0211106200	TMG0204034400	OsTumbaG0202879800	OsWSSMG0202885800	OsY58SG0202910600	OsKoshG0202935600	OsYX1G0202827600	OsZH11G0202976000
TPS15	LOC_Os04g27190	Os02428G0406678200	Os9311G0407694800	-	OsCG14G0406200000	OsCN1G0412934000	OsD62G0414689000	OsDGG0407462400	OsDHX2G0407915000	OsFH838G0410356400	OsFS32G0407433600	OsG46G0407414000	OsG8G0407424400	OsG630G0406597800	OsII32G0414471400	OsIR64G0406548000	OsJ4155G0408165400	OsKY131G0408606000	OsLemontG0406670400|OsLemontG0406672000	OsLJG0406650400	-	OsNamRooG0407889600	OsY3551G0407662800	OsR498G0408179000	OsR527G0407893800	OsS548G0418676200	TMG0410559200	OsTumbaG0406580400	OsWSSMG0406608600	OsY58SG0407327200	OsKoshG0408016600	OsYX1G0411177000	OsZH11G0407243900
TPS16	LOC_Os02g26014	Os02428G0202546800	Os9311G0203022000|Os9311G0203009800|Os9311G0203012600	OsBasmati1G0207520200	OsCG14G0202331100|OsCG14G0202333100|OsCG14G0202346300|OsCG14G0202327300	OsCN1G0206919800|OsCN1G0206924800|OsCN1G0206941600	OsD62G0207110200|OsD62G0207125200	OsDGG0202891200|OsDGG0202879200|OsDGG0202882400	OsDHX2G0202553000	OsFH838G0202787800	OsFS32G0202813600|OsFS32G0202824000|OsFS32G0202815800	OsG46G0202915000|OsG46G0202912000|OsG46G0202924800	OsG8G0202501400|OsG8G0202503600|OsG8G0202507000	OsG630G0202524000	OsII32G0207097400|OsII32G0207083000|OsII32G0207078800	OsIR64G0202505400|OsIR64G0202508400|OsIR64G0202503200	OsJ4155G0202524000|OsJ4155G0202521800|OsJ4155G0202526800	OsKY131G0201727400	OsLemontG0202563200	OsLJG0202571800	OsN22G0202941400|OsN22G0202923800|OsN22G0202918600	OsNamRooG0202563600	OsY3551G0202530000|OsY3551G0202527800|OsY3551G0202535400	OsR498G0203730000|OsR498G0203733000|OsR498G0203731200	OsR527G0203595200|OsR527G0203595600|OsR527G0203596400|OsR527G0203597200	OsS548G0210372000|OsS548G0210348600|OsS548G0210353200	TMG0203279000|TMG0203293600|TMG0203274400	OsTumbaG0202491800|OsTumbaG0202486800|OsTumbaG0202488600	OsWSSMG0202498800|OsWSSMG0202500600|OsWSSMG0202503800	OsY58SG0202516800|OsY58SG0202518800|OsY58SG0202522200	OsKoshG0202544400	OsYX1G0205163200|OsYX1G0205149200|OsYX1G0205145200	OsZH11G0202583400
TPS17	LOC_Os11g28530	Os02428G1122140200|Os02428G1122136200	Os9311G1122133200|Os9311G1122131000	OsBasmati1G1135728400	OsCG14G1121040200	OsCN1G1132287400|OsCN1G1132287200|OsCN1G1132291800	OsD62G1134074800|OsD62G1134078800	OsDGG1125523600|OsDGG1125521200	OsDHX2G1130582000|OsDHX2G1130578000	OsFH838G1129891600|OsFH838G1129893200	OsFS32G1123354600|OsFS32G1123360400	OsG46G1121236200|OsG46G1121234600	OsG8G1125744600|OsG8G1125746200	OsG630G1117528600|OsG630G1117528000	OsII32G1134039800|OsII32G1134042000	OsIR64G1123634800|OsIR64G1123632200	OsJ4155G1122570600|OsJ4155G1122571200	OsKY131G1118481200	OsLemontG1121763600|OsLemontG1121765200	OsLJG1122828400	OsN22G1130112000	OsNamRooG1130113400|OsNamRooG1130117600	OsY3551G1125548000|OsY3551G1125546200	OsR498G1120128800|OsR498G1170812100	OsR527G1122331800|OsR527G1122332200	OsS548G1143125000|OsS548G1143120800	TMG1129643600|TMG1129645400	OsTumbaG1125042400|OsTumbaG1125040200	OsWSSMG1120004400|OsWSSMG1120003000	OsY58SG1127929200|OsY58SG1127927200	OsKoshG1131498200|OsKoshG1131502200	OsYX1G1130439500	OsZH11G1128955200|OsZH11G1128951200
TPS18	LOC_Os04g27540	Os02428G0406682200	Os9311G0407703000	-	-	OsCN1G0412965400	OsD62G0414722400	OsDGG0407470200	OsDHX2G0407941400	OsFH838G0410390400	OsFS32G0407440800	OsG46G0407421800	OsG8G0407455400	-	OsII32G0414503800	OsIR64G0406554200	OsJ4155G0408197200	OsKY131G0408633600|OsKY131G0408632800	OsLemontG0406675000	OsLJG0406656800	OsN22G0410438200	OsNamRooG0407916600	OsY3551G0407695400	OsR498G0408197000	OsR527G0407912600	OsS548G0418734600	TMG0410591600|TMG0513578900	OsTumbaG0508900700|OsTumbaG0406587000	OsWSSMG0406614200	OsY58SG0407357400|OsY58SG0502383500	OsKoshG0408043400	OsYX1G0411209400	OsZH11G0407238100
TPS19	LOC_Os04g27720	Os02428G0406684600	-	OsBasmati1G0415367000|OsBasmati1G0415381000|OsBasmati1G0415380200	OsCG14G0406208200	-	OsD62G0414740200|OsD62G0414739600|OsD62G0414740600	-	OsDHX2G0407957000|OsDHX2G0407956800|OsDHX2G0407957600	OsFH838G0410406800|OsFH838G0410407400|OsFH838G0410407800	-	-	OsG8G0407472000|OsG8G0407471400|OsG8G0407471200	OsG630G0406606200|OsG630G0406604200	OsII32G0414519200|OsII32G0414519800|OsII32G0414519000	OsIR64G0406559000	OsJ4155G0408213400|OsJ4155G0408214200|OsJ4155G0408213600	-	OsLemontG0406678800	OsLJG0406660000	-	OsNamRooG0407931400|OsNamRooG0407932200|OsNamRooG0407931600	OsY3551G0407711000|OsY3551G0407710800|OsY3551G0407711600	-	-	-	TMG0410607600|TMG0410607400|TMG0410608200	OsTumbaG0406591000	OsWSSMG0406618000	OsY58SG0407372000	OsKoshG0408058400|OsKoshG0408058600|OsKoshG0408059200	OsYX1G0411224800|OsYX1G0411225600|OsYX1G0411225000	OsZH11G0407234500
TPS20	LOC_Os04g27670	Os02428G0406682600	Os9311G0407707800|Os9311G0407705400	OsBasmati1G0415376200|OsBasmati1G0415366000	OsCG14G0406206400	OsCN1G0412976200|OsCN1G0412981400	OsD62G0414734000	OsDGG0407472600|OsDGG0407475000	OsDHX2G0407951600	OsFH838G0410401400	OsFS32G0407445600|OsFS32G0407443200	OsG46G0407426600|OsG46G0407424200	OsG8G0407466200	OsG630G0406603400	OsII32G0414513800	OsIR64G0406557200	OsJ4155G0408208200	OsKY131G0408643200|OsKY131G0408648800	OsLemontG0406676600	OsLJG0406658000	OsN22G0410444600|OsN22G0410440800	OsNamRooG0407926200	OsY3551G0407705600	OsR498G0408202600|OsR498G0408206800	OsR527G0407919000|OsR527G0407922000	OsS548G0418752400|OsS548G0418760000	TMG0410602200	OsTumbaG0406589200	OsWSSMG0406616000	OsY58SG0400802400|OsY58SG0407372800|OsY58SG0400802000|OsY58SG0407372200|OsY58SG0407366800	OsKoshG0408053200	OsYX1G0411219600	OsZH11G0407236500
TPS21	LOC_Os12g30824	Os02428G1224370400|Os02428G1224370800	Os9311G1224530800|Os9311G1224531200|Os9311G1224530400	OsBasmati1G1238550800|OsBasmati1G1238550400	OsCG14G1223172000|OsCG14G1223171600	OsCN1G1234332200|OsCN1G1234331800	OsD62G1236689200|OsD62G1236689800	OsDGG1228007400|OsDGG1228006800	OsDHX2G1233912200|OsDHX2G1233915200	OsFH838G1232575800|OsFH838G1232575200	OsFS32G1226759000|OsFS32G1226759600|OsFS32G1226760000	OsG46G1223163200|OsG46G1223163600	OsG8G1228356000|OsG8G1228356400|OsG8G1228355200	OsG630G1219011200|OsG630G1219011600	OsII32G1236571000|OsII32G1236571600	OsIR64G1226207600|OsIR64G1226208200	OsJ4155G1224002000|OsJ4155G1224002400	OsKY131G1219239600|OsKY131G1219240000	OsLemontG1224680400|OsLemontG1224680800	OsLJG1226044000|OsLJG1226044400	OsN22G1232896400|OsN22G1232895600|OsN22G1232896600	OsNamRooG1232958200|OsNamRooG1232957800	OsY3551G1228240200|OsY3551G1228239600	OsR498G1221651000|OsR498G1221651400	OsR527G1224326600|OsR527G1224326200|OsR527G1224327000	OsS548G1246084200|OsS548G1246084800	TMG1232308400|TMG1232307800	OsTumbaG1227663400|OsTumbaG1227662800	OsWSSMG1222574600|OsWSSMG1222575200	OsY58SG1230529800|OsY58SG1230530200	OsKoshG1234979400|OsKoshG1234976400	OsYX1G1232730000|OsYX1G1232729400	OsZH11G1232387600|OsZH11G1232384600
TPS22	LOC_Os02g02930	Os02428G0201766900	Os9311G0202008500	OsBasmati1G0205919500	OsCG14G0201614300	OsCN1G0205411100	OsD62G0205538100	OsDGG0201974500	OsDHX2G0201762300	OsFH838G0201180900	OsFS32G0201882900	OsG46G0202000300	OsG8G0201724100	OsG630G0201736900	OsII32G0205515700	OsIR64G0201705900	OsJ4155G0201734100	OsKY131G0201346700	OsLemontG0201769900	OsLJG0201757500	OsN22G0201369100	OsNamRooG0201766900	OsY3551G0201749900	OsR498G0202869300	OsR527G0203229100	OsS548G0208868300	TMG0201794500	OsTumbaG0201707900	OsWSSMG0201725100	OsY58SG0201739300	OsKoshG0201748500	OsYX1G0201725100	OsZH11G0201784500
TPS23	LOC_Os04g27070	Os02428G0406677200	Os9311G0407693200	OsBasmati1G0415346400	OsCG14G0406199200	OsCN1G0412927400	OsD62G0414681200	OsDGG0407460400	OsDHX2G0407908600	OsFH838G0410348800	OsFS32G0407431600	OsG46G0407412200	OsG8G0407417800	OsG630G0406596800	OsII32G0414465200	OsIR64G0406547000	OsJ4155G0408159000	OsKY131G0408598600	OsLemontG0406669400	OsLJG0406649400	OsN22G0410431200	OsNamRooG0407883600	OsY3551G0407656600	OsR498G0408176200	OsR527G0407886200	OsS548G0418664600	TMG0410552800	OsTumbaG0406579400	OsWSSMG0406607600	OsY58SG0407314800|OsY58SG0407320600|OsY58SG0400756000	OsKoshG0408010200	OsYX1G0411170400	OsZH11G0407244900
TPS24	LOC_Os04g27790	Os02428G0406686200|Os02428G0406687500	Os9311G0407709200|Os9311G0407710300	OsBasmati1G0415386900|OsBasmati1G0415385000	OsCG14G0406210400|OsCG14G0406209200|OsCG14G0406206200|OsCG14G0480000950	OsCN1G0412985400|OsCN1G0412986900	OsD62G0414746900|OsD62G0414745200	OsDGG0407477500|OsDGG0407476600	OsDHX2G0407963700|OsDHX2G0407961800	OsFH838G0410414300|OsFH838G0410412600	OsFS32G0407447200|OsFS32G0407448100	OsG46G0407428200|OsG46G0407429300	OsG8G0407476000|OsG8G0407477900	OsG630G0406607800|OsG630G0406609100	OsII32G0414525700|OsII32G0414523800	OsIR64G0406561300|OsIR64G0406560400	OsJ4155G0408218200|OsJ4155G0408220100	OsKY131G0408653800|OsKY131G0408655300|OsKY131G0408634200|OsKY131G0408633800	OsLemontG0406680300|OsLemontG0406682300|OsLemontG0406680200|OsLemontG0406681000	OsLJG0406661600|OsLJG0406663600|OsLJG0406662900|OsLJG0406664900	OsN22G0410449800|OsN22G0410451100	OsNamRooG0407938300|OsNamRooG0407936400	OsY3551G0407715400|OsY3551G0407717300	OsR498G0408211500|OsR498G0408210400	OsR527G0407926100|OsR527G0407925400	OsS548G0418766600|OsS548G0418768900	TMG0410612200|TMG0410614100	OsTumbaG0406592400|OsTumbaG0406593500	OsWSSMG0406620700|OsWSSMG0406619400	OsY58SG0407378700|OsY58SG0407376800	OsKoshG0408063400|OsKoshG0408065300	OsYX1G0411229600|OsYX1G0411231500	OsZH11G0407233100|OsZH11G0407232000
TPS25	LOC_Os05g16980	-	Os9311G0509565100	OsBasmati1G0518483700|OsBasmati1G0518485100	OsCG14G0508132900|OsCG14G0508132300	-	OsD62G0517805100|OsD62G0517801500|OsD62G0517804900	OsDGG0509726500	OsDHX2G0511143300|OsDHX2G0511142100|OsDHX2G0511143100	OsFH838G0513545300|OsFH838G0513547500|OsFH838G0513547300	OsFS32G0510140700	OsG46G0509272700	OsG8G0510538100|OsG8G0510537900|OsG8G0510536300	-	OsII32G0517552500|OsII32G0517552700|OsII32G0517550700	-	-	OsKY131G0511084500	-	-	-	OsNamRooG0511112900|OsNamRooG0511110300|OsNamRooG0511113100	OsY3551G0510581100|OsY3551G0510579500|OsY3551G0510581300	OsR498G0510177900	OsR527G0510190100	OsS548G0522724100	TMG0513578100|TMG0513579100	OsTumbaG0500556300|OsTumbaG0500554700|OsTumbaG0508898900	-	OsY58SG0510820300|OsY58SG0510820100|OsY58SG0502382100|OsY58SG0510818300|OsY58SG0502383700	OsKoshG0511296100|OsKoshG0511297500|OsKoshG0511297700	OsYX1G0514135300|OsYX1G0514136900|OsYX1G0514137100	OsZH11G0509113500|OsZH11G0509111500|OsZH11G0509113300
TPS26	LOC_Os08g07080	Os02428G0813193100	Os9311G0814627900|Os9311G0814627100	OsBasmati1G0826967700|OsBasmati1G0826966700	OsCG14G0814127700|OsCG14G0814128500	OsCN1G0824084300|OsCN1G0824083300	OsD62G0826063500|OsD62G0826064500	OsDGG0817664700|OsDGG0817665700	OsDHX2G0820866700|OsDHX2G0820867700	OsFH838G0821933900	OsFS32G0817076900|OsFS32G0817076300	OsG46G0814458300|OsG46G0814459100	OsG8G0817766300	OsG630G0812992700	OsII32G0825824100|OsII32G0825823100	OsIR64G0815554500	OsJ4155G0818016500|OsJ4155G0818015900	OsKY131G0816216300|OsKY131G0816216900	OsLemontG0813231500	OsLJG0813335900|OsLJG0813334900	OsN22G0821973300|OsN22G0821972100	OsNamRooG0820518700	OsY3551G0818592900	OsR498G0815271700	OsR527G0816442700	OsS548G0832842300	TMG0823559800|TMG0823558600	OsTumbaG0817077100|OsTumbaG0817076100	OsWSSMG0813044900	OsY58SG0821181000	OsKoshG0821236300|OsKoshG0821237300	OsYX1G0823872300|OsYX1G0823871300	OsZH11G0818615300|OsZH11G0818616300
TPS27	LOC_Os04g27760	Os02428G0406686400	-	OsBasmati1G0415385200	-	-	OsD62G0414745400	-	OsDHX2G0407962000	OsFH838G0410412800	-	-	OsG8G0407476200	OsG630G0406608000	OsII32G0414524000	OsIR64G0406560600	OsJ4155G0408218400	-	OsLemontG0406681200	OsLJG0406661800|OsLJG0406663800	-	OsNamRooG0407936600	OsY3551G0407715600	-	-	-	TMG0410612400	OsTumbaG0406592600	OsWSSMG0406619600	OsY58SG0407377000	OsKoshG0408063600	OsYX1G0411229800	OsZH11G0407232900
TPS28	LOC_Os03g24640	Os02428G0304669300	Os9311G0305342300	OsBasmati1G0311152900	OsCG14G0304389100	OsCN1G0309969300	OsD62G0310808300	OsDGG0305128500	OsDHX2G0304674300	OsFH838G0306391300	OsFS32G0305126700	OsG46G0305167500	OsG8G0304647500	OsG630G0304625900	OsII32G0310564100	OsIR64G0304634100	OsJ4155G0304654500	OsKY131G0303899300	OsLemontG0304698900	OsLJG0304693700	OsN22G0306669300	OsNamRooG0304672700	OsY3551G0304683900	OsR498G0305992500|OsR498G0305993100	OsR527G0305241500	OsS548G0313947900	-	OsTumbaG0304607100	OsWSSMG0304639100	OsY58SG0304665900	OsKoshG0304664700	OsYX1G0307040900	OsZH11G0304711100
TPS29	LOC_Os02g17780	Os02428G0202266800	Os9311G0202558400	OsBasmati1G0206788400	OsCG14G0202103000	OsCN1G0206317800	OsD62G0206445800	OsDGG0202503400	OsDHX2G0202272000	OsFH838G0202026400	OsFS32G0202434000	OsG46G0202539000	OsG8G0202214200	OsG630G0202232200	OsII32G0206439600	OsIR64G0202209200	OsJ4155G0202231000	OsKY131G0201621200	OsLemontG0202278200	OsLJG0202278000	OsN22G0202233000	OsNamRooG0202277200	OsY3551G0202241000	OsR498G0203410800	OsR527G0203487400	OsS548G0209743400	TMG0202658400	OsTumbaG0202202600	OsWSSMG0202219200	OsY58SG0202234600	OsKoshG0202265400	OsYX1G0204541800	OsZH11G0202301600
TPS30	LOC_Os04g26980	-	Os9311G0407691200	OsBasmati1G0480000775	-	OsCN1G0412921200|OsCN1G0412921400|OsCN1G0412920800	OsD62G0414675000|OsD62G0414675400|OsD62G0414674600	-	OsDHX2G0407903000|OsDHX2G0407903400|OsDHX2G0407902600	OsFH838G0410341800|OsFH838G0410342600|OsFH838G0410342200	OsFS32G0407429600	OsG46G0407410200	OsG8G0407411800|OsG8G0407411400|OsG8G0407412200	-	OsII32G0414459200|OsII32G0414458400|OsII32G0414458800	-	OsJ4155G0408153000|OsJ4155G0408153400|OsJ4155G0408152600	OsKY131G0408592800|OsKY131G0408593200	OsLemontG0480001302	-	-	OsNamRooG0407877600|OsNamRooG0407878400|OsNamRooG0407878000	-	OsR498G0464227900	OsR527G0407882800	OsS548G0418653800|OsS548G0418652600|OsS548G0418652800|OsS548G0418653400|OsS548G0418653600	TMG0410546600|TMG0410546200|TMG0410545800	-	-	-	OsKoshG0408004200|OsKoshG0408004600|OsKoshG0408005000	OsYX1G0411164200|OsYX1G0411163400|OsYX1G0411163800	OsZH11G0480001179
TPS31	LOC_Os08g07120	Os02428G0813193700	Os9311G0814628700	OsBasmati1G0826968500	OsCG14G0814130100	OsCN1G0824085300	OsD62G0826065500	OsDGG0817666300	OsDHX2G0820868500	OsFH838G0821934500	OsFS32G0817077700	OsG46G0814459900	OsG8G0817767100	OsG630G0812993300	OsII32G0825825300	OsIR64G0815555300	OsJ4155G0818017500	OsKY131G0816217300	OsLemontG0813232100	OsLJG0813336700	OsN22G0821974500	OsNamRooG0820519500	OsY3551G0818593500	OsR498G0815272100	OsR527G0816443100	OsS548G0832843100	TMG0823557400	OsTumbaG0817078300	OsWSSMG0813045500	OsY58SG0821180200	OsKoshG0821238100	OsYX1G0823873700	OsZH11G0818617100
TPS32	LOC_Os04g26960	Os02428G0406675700	Os9311G0407690500	OsBasmati1G0415341100	OsCG14G0406196700	OsCN1G0412919700	OsD62G0414673700	OsDGG0407457500|OsDGG0407458400	OsDHX2G0407901300	OsFH838G0410340900	OsFS32G0407428900	OsG46G0407409500	OsG8G0407409900	OsG630G0406595300	OsII32G0414457300	OsIR64G0406544700	OsJ4155G0408151300	OsKY131G0408591700	OsLemontG0406667300	OsLJG0406647500	OsN22G0410428600|OsN22G0480001094|OsN22G0410428100	OsNamRooG0407876500	OsY3551G0407652700	OsR498G0408172900	OsR527G0407883000|OsR527G0407882100	OsS548G0418650700	TMG0410544500	OsTumbaG0406577900	OsWSSMG0406605700	OsY58SG0407312700|OsY58SG0400755600|OsY58SG0407314400	OsKoshG0408002900	OsYX1G0411162300	OsZH11G0407246400
TPS33	LOC_Os08g04500	Os02428G0813035200	Os9311G0814525400	OsBasmati1G0826756200	OsCG14G0813998000	OsCN1G0823898000	OsD62G0825871000	OsDGG0817471000	OsDHX2G0820652000	OsFH838G0821748000	OsFS32G0816960200	OsG46G0814345600	OsG8G0817555800	OsG630G0812886400	OsII32G0825606400	OsIR64G0815332600	OsJ4155G0817913000	OsKY131G0816164600	OsLemontG0813074200	OsLJG0813129000	OsN22G0821812800	OsNamRooG0820304000	OsY3551G0818486400	OsR498G0815142800	OsR527G0816299000	OsS548G0832654400	TMG0823750900	OsTumbaG0816865200	OsWSSMG0812935400	OsY58SG0821387700	OsKoshG0821023800	OsYX1G0823715000	OsZH11G0818400600
TPS34	LOC_Os03g24680	Os02428G0304671100	Os9311G0305344700	OsBasmati1G0311156900	OsCG14G0304390900	OsCN1G0309971700	OsD62G0310812700	OsDGG0305131100	OsDHX2G0304676100	OsFH838G0306395300	OsFS32G0305128900	OsG46G0305171100|OsG46G0305169700	OsG8G0304650300	OsG630G0304628300	OsII32G0310568900	OsIR64G0304636900	OsJ4155G0304657300	OsKY131G0303903700	OsLemontG0304700700	OsLJG0304695500	OsN22G0306672900	OsNamRooG0304674500	OsY3551G0304686700	OsR498G0305996500|OsR498G0305995700	OsR527G0305244500	OsS548G0313951700	TMG0306744100	OsTumbaG0304609900	OsWSSMG0304641900	OsY58SG0304668700	OsKoshG0304666700	OsYX1G0307045500	OsZH11G0304713100
TPS35	LOC_Os07g11790	Os02428G0711622400	-	-	-	-	-	-	OsDHX2G0717710600	OsFH838G0719460200	-	-	-	-	-	-	-	OsKY131G0713206200	OsLemontG0711633400	OsLJG0711639000	-	OsNamRooG0717604600	-	-	-	-	-	-	-	-	OsKoshG0718077600	-	OsZH11G0715515800
TPS36	LOC_Os03g22634	Os02428G0304620000	Os9311G0305280400	OsBasmati1G0311017400	OsCG14G0304347800	OsCN1G0309906800	OsD62G0310707600	OsDGG0305070000	OsDHX2G0304622000	OsFH838G0306282400	OsFS32G0305064600	OsG46G0305105400	OsG8G0304594200	OsG630G0304574800	OsII32G0310461000	OsIR64G0304584000	OsJ4155G0304603200	OsKY131G0303760800	OsLemontG0304645400	OsLJG0304636800	OsN22G0306530400	OsNamRooG0304618200	OsY3551G0304634200	OsR498G0305942000	OsR527G0305171400	OsS548G0313824200	TMG0306626600	OsTumbaG0304557400	OsWSSMG0304587800	OsY58SG0304614000	OsKoshG0304610200	OsYX1G0306961600	OsZH11G0304655200
TPS37	LOC_Os04g01810	Os02428G0406002900	Os9311G0406890500	OsBasmati1G0413895900	OsCG14G0405671700	OsCN1G0411520100	OsD62G0413317700	OsDGG0406642300	OsDHX2G0406039100	OsFH838G0408859300	OsFS32G0406640900	OsG46G0406669100	OsG8G0406004100	OsG630G0405962500	OsII32G0413065700	OsIR64G0405966100	OsJ4155G0406009700	OsKY131G0406681900	OsLemontG0406029300	OsLJG0406012100	OsN22G0409123300	OsNamRooG0406020500	OsY3551G0406046100	OsR498G0407441900	OsR527G0406939100	OsS548G0416449500	TMG0409223100	OsTumbaG0405959700	OsWSSMG0405977700	OsY58SG0406025500	OsKoshG0406024300	OsYX1G0409797700	OsZH11G0407883600
TPS38	LOC_Os02g36140	Os02428G0202928500|Os02428G0202922200|Os02428G0202922000	Os9311G0203478500|Os9311G0203470600|Os9311G0203470800|Os9311G0203486100	OsBasmati1G0208275000|OsBasmati1G0208275400|OsBasmati1G0208294700	OsCG14G0202721700|OsCG14G0202729100	OsCN1G0207633800|OsCN1G0207633600|OsCN1G0207643700|OsCN1G0207653900	OsD62G0207830300|OsD62G0207813000|OsD62G0207812800	OsDGG0203328800|OsDGG0203343500|OsDGG0203336300|OsDGG0203329000	OsDHX2G0202927200|OsDHX2G0202933900|OsDHX2G0202927400	OsFH838G0203581600|OsFH838G0203591900|OsFH838G0203581400	OsFS32G0203269100|OsFS32G0203253800|OsFS32G0203261500|OsFS32G0203253600	OsG46G0203341200|OsG46G0203347500|OsG46G0203341000|OsG46G0203354900	OsG8G0202889900|OsG8G0202883000|OsG8G0202883200	OsG630G0202894200|OsG630G0202901500|OsG630G0202894400	OsII32G0207821900|OsII32G0207811200|OsII32G0207811000	OsIR64G0202884000|OsIR64G0202890300|OsIR64G0202884200	OsJ4155G0202892200|OsJ4155G0202892400|OsJ4155G0202898900	OsKY131G0201882600|OsKY131G0201884900|OsKY131G0201882400	OsLemontG0202938600|OsLemontG0202938800|OsLemontG0202944700	OsLJG0202950600|OsLJG0202950800|OsLJG0202956500	OsN22G0203669800|OsN22G0203682500|OsN22G0203693700|OsN22G0203669600	OsNamRooG0202945100|OsNamRooG0202939200|OsNamRooG0202939000	OsY3551G0202920800|OsY3551G0202927300|OsY3551G0202921000	OsR498G0204142800|OsR498G0204142600|OsR498G0204154700|OsR498G0204147900	OsR527G0203751900|OsR527G0203754700|OsR527G0203750600	OsS548G0211086400|OsS548G0211097500|OsS548G0211086600|OsS548G0211107900	TMG0204004800|TMG0204024500|TMG0204004400	OsTumbaG0202874900|OsTumbaG0202868000|OsTumbaG0202868200	OsWSSMG0202880100|OsWSSMG0202873800|OsWSSMG0202874000	OsY58SG0202905100|OsY58SG0202898400|OsY58SG0202898200	OsKoshG0202928900|OsKoshG0202922800|OsKoshG0202922600	OsYX1G0202819300|OsYX1G0202808200|OsYX1G0202808000	OsZH11G0202963400|OsZH11G0202963600|OsZH11G0202969300
TPS39	LOC_Os04g52210	Os02428G0407615700	Os9311G0408682300	OsBasmati1G0416998900	OsCG14G0407070100	OsCN1G0414486300	OsD62G0416317500	OsDGG0408466900	OsDHX2G0409547900	OsFH838G0412102700	OsFS32G0408450300	-	OsG8G0408996500	OsG630G0407525100	OsII32G0416095900|OsII32G0416096100	OsIR64G0407480700|OsIR64G0407480500	OsJ4155G0409801500	OsKY131G0410368300	OsLemontG0407609700	OsLJG0407602900	OsN22G0412185900	OsNamRooG0409492100	-	OsR498G0409264300	OsR527G0409114300	-	TMG0412132300	-	OsWSSMG0407539500	OsY58SG0409326900	OsKoshG0409678900	OsYX1G0412757300|OsYX1G0412756900|OsYX1G0822171200	OsZH11G0406287400
TPS40	LOC_Os01g42610	Os02428G0100909900	Os9311G0101067500	OsBasmati1G0103362700	OsCG14G0100816700	OsCN1G0103101500	OsD62G0103134100	OsDGG0101076500	OsDHX2G0100910300	OsFH838G0100555100	OsFS32G0101006300	OsG46G0101070700	OsG8G0100880900	OsG630G0100914300	OsII32G0103033100	OsIR64G0100881100	OsJ4155G0100898900	OsKY131G0100661500	OsLemontG0100922900	OsLJG0100903100	OsN22G0100656300	OsNamRooG0100915900	OsY3551G0100913100	OsR498G0101526300	OsR527G0101776300	OsS548G0105094300	TMG0100928100	OsTumbaG0100875700	OsWSSMG0100891100	OsY58SG0100915300	OsKoshG0100900300	OsYX1G0100951900	OsZH11G0100904100
TPS41	LOC_Os04g27340	Os02428G0406679400	Os9311G0407698000	OsBasmati1G0415363000|OsBasmati1G0415349400	OsCG14G0406206600|OsCG14G0406202000	OsCN1G0412947400	OsD62G0414702600	OsDGG0407465200	OsDHX2G0407925200	OsFH838G0410370600	OsFS32G0407436400	OsG46G0407417000	OsG8G0407436800	OsG630G0406599600	OsII32G0414485400	OsIR64G0406550400	OsJ4155G0408178000	OsKY131G0408616800	-	OsLJG0406652400	OsN22G0410433800|OsN22G1130829000	OsNamRooG0407900200	OsY3551G0407676000	OsR498G0408186000	OsR527G0407903200	OsS548G0418702600	TMG0410572800	OsTumbaG0406583400	OsWSSMG0406610600	OsY58SG0407339400	OsKoshG0408027400	OsYX1G0411190200	OsZH11G0407241900
TPS42	-	Os02428G0508429500	-	OsBasmati1G0518485300	OsCG14G0508133100	OsCN1G0515912300	OsD62G0517805300	-	OsDHX2G0511143500	OsFH838G0513547700	-	-	OsG8G0510538300	OsG630G0508339900	OsII32G0517552900	OsIR64G0508307500	OsJ4155G0510751100	-	OsLemontG0508432500	OsLJG0508433900	OsN22G0513625900	OsNamRooG0511113300	OsY3551G0510581500	-	-	-	TMG0513579300	OsTumbaG0508901100|OsTumbaG0500556500|OsTumbaG0508900900	OsWSSMG0508364100	OsY58SG0510820500	OsKoshG0511297900	OsYX1G0514137300	OsZH11G0509113700
TPS43	LOC_Os10g34790	Os02428G1019822600|Os02428G1019822700	Os9311G1020078900|Os9311G1020078800|Os9311G1020078500	OsBasmati1G1033407300|OsBasmati1G1033407200	OsCG14G1019349400|OsCG14G1019349100	OsCN1G1030313700|OsCN1G1030313600|OsCN1G1030313300	OsD62G1031907200|OsD62G1031906900|OsD62G1031907300	OsDGG1023531300|OsDGG1023531600|OsDGG1023531700	OsDHX2G1028218400|OsDHX2G1028218500	OsFH838G1027972500|OsFH838G1027972800|OsFH838G1027972900	OsFS32G1021049900|OsFS32G1021050300|OsFS32G1021050200	OsG46G1019814100|OsG46G1019814500|OsG46G1019814400	OsG8G1023846100|OsG8G1023846000|OsG8G1023845700	OsG630G1016376800|OsG630G1016376500|OsG630G1016376900	OsII32G1032090900|OsII32G1032090500|OsII32G1032090800	OsIR64G1021721700|OsIR64G1021721600|OsIR64G1021721300	OsJ4155G1021419300|OsJ4155G1021419600|OsJ4155G1021419700	OsKY131G1017929800|OsKY131G1017929500	OsLemontG1019475200|OsLemontG1019474900|OsLemontG1019475300	OsLJG1020472500|OsLJG1020472400	OsN22G1028037300|OsN22G1028037600	OsNamRooG1027790200|OsNamRooG1027790300	OsY3551G1023624800|OsY3551G1023624500|OsY3551G1023624900	OsR498G1018952600	OsR527G1021527500|OsR527G1021528000	OsS548G1040715500|OsS548G1040715900|OsS548G1040715800	TMG1027730100|TMG1027730000|TMG1027729700	OsTumbaG1023107400|OsTumbaG1023107100|OsTumbaG1023107500	OsWSSMG1018089200|OsWSSMG1018089300|OsWSSMG1018088900	OsY58SG1025890200|OsY58SG1025890300|OsY58SG1025889900	OsKoshG1029107300|OsKoshG1029107200	OsYX1G1028498500|OsYX1G1028498900|OsYX1G1028498800	OsZH11G1026510200|OsZH11G1026510300
TPS44	LOC_Os01g23530	Os02428G0100536500	Os9311G0100573300	OsBasmati1G0101638900	OsCG14G0100468300	OsCN1G0101605300	OsD62G0101534300|OsD62G0101534700	OsDGG0100565100	OsDHX2G0100526100	OsFH838G0100342100|OsFH838G0100342300	OsFS32G0100554100	OsG46G0100573500	OsG8G0100522500	OsG630G0100520100	OsII32G0101529100	OsIR64G0100513900	OsJ4155G0100515100	OsKY131G0100401900	OsLemontG0100531100	OsLJG0100522900	OsN22G0100395700	OsNamRooG0100533500	OsY3551G0100520100	OsR498G0100859900	OsR527G0100987300	OsS548G0102576700	TMG0100509700	OsTumbaG0100503100	OsWSSMG0100508900	OsY58SG0100523300	OsKoshG0100523500	OsYX1G0100156100	OsZH11G0100524100
TPS45	LOC_Os02g36220	Os02428G0202932200	Os9311G0203483000	OsBasmati1G0208302000	OsCG14G0101205500|OsCG14G0202725200	OsCN1G0207650000	OsD62G0207837400	OsDGG0203340400	OsDHX2G0202939000	OsFH838G0203598600	OsFS32G0203265600	OsG46G0203351600	OsG8G0202893800	OsG630G0202905400	OsII32G0207828600	OsIR64G0202894200	OsJ4155G0202902600	OsKY131G0201886400	OsLemontG0202948400	OsLJG0202959400	OsN22G0203689400	OsNamRooG0202948800	OsY3551G0202931000	OsR498G0204151800	OsR527G0203753600|OsR527G0203750800	OsS548G0211103800	TMG0204032000	OsTumbaG0202878800	OsWSSMG0202884600	OsY58SG0202909600	OsKoshG0202934000	OsYX1G0202825800	OsZH11G0202974400
